# Supplementary material for: An algebra-based method for inferring gene regulatory networks
Source: BMC Syst Biol. 2014 Mar 26;8:37. doi: 10.1186/1752-0509-8-37 (PMC4022379; doi:10.1186/1752-0509-8-37)
Supplement: Additional file 3 — Contains the comparison of discretization methods for the Switch ON and Switch OFF data for the IRMA network. [file 1752-0509-8-37-S3.xls]

## Sheet: DataDiscretization
SwitchOn Data
Time (min)	CBF1 2-∆Ct	GAL4 2-∆Ct	SWI5 2-∆Ct	ASH1 2-∆Ct	GAL80 2-∆Ct		I2
Glc	0.0031	0.0128	0.0027	0.0089	0.0087		0	0	0	0	0
Gal 0	0.0045	0.0324	0.0075	0.012	0.0221		0	1	0	0	1
20	0.0069	0.0275	0.0237	0.0108	0.024		0	1	1	0	1
40	0.0081	0.0157	0.0316	0.0156	0.0078		0	0	1	0	0
60	0.0053	0.0134	0.0231	0.0181	0.0061		0	0	1	0	0
80	0.01	0.0125	0.0298	0.0243	0.0085		0	0	1	1	0
100	0.0082	0.0106	0.0266	0.0207	0.0093		0	0	1	0	0
120	0.0085	0.0098	0.0233	0.0274	0.0076		0	0	1	1	0
140	0.0153	0.0097	0.0276	0.0262	0.008		0	0	1	1	0
160	0.0188	0.0148	0.0339	0.033	0.0096		1	0	1	1	0
180	0.0339	0.0112	0.0366	0.0256	0.0119		1	0	1	1	0
200	0.0251	0.0105	0.0285	0.0273	0.0084		1	0	1	1	0
220	0.0222	0.008	0.0232	0.0254	0.0067		1	0	1	1	0
240	0.0194	0.0093	0.0228	0.0222	0.0059		1	0	1	1	0
260	0.02	0.0071	0.021	0.0218	0.0048		1	0	1	1	0
280	0.0208	0.01	0.0205	0.017	0.0084		1	0	1	0	0
	0.031	0.128	0.027	0.089	0.087		Q2
	0.045	0.324	0.075	0.12	0.221		0	1	0	0	1
	0.069	0.275	0.237	0.108	0.24		0	1	0	0	1
	0.081	0.157	0.316	0.156	0.078		0	1	1	0	1
	0.053	0.134	0.231	0.181	0.061		0	1	1	0	0
	0.1	0.125	0.298	0.243	0.085		0	1	0	0	0
	0.082	0.106	0.266	0.207	0.093		0	1	1	1	1
	0.085	0.098	0.233	0.274	0.076		0	0	1	0	1
	0.153	0.097	0.276	0.262	0.08		0	0	0	1	0
	0.188	0.148	0.339	0.33	0.096		1	0	1	1	0
	0.339	0.112	0.366	0.256	0.119		1	1	1	1	1
	0.251	0.105	0.285	0.273	0.084		1	1	1	1	1
	0.222	0.08	0.232	0.254	0.067		1	0	1	1	1
	0.194	0.093	0.228	0.222	0.059		1	0	0	1	0
	0.2	0.071	0.21	0.218	0.048		1	0	0	1	0
	0.208	0.1	0.205	0.17	0.084		1	0	0	0	0
							1	0	0	0	1
							SSD
							1	1	1	1	1
							1	0	1	1	0
							1	0	1	1	0
							1	1	0	1	1
							1	1	1	1	1
							1	1	0	1	1
							1	1	0	1	1
							1	1	1	1	1
							1	1	0	1	1
							1	1	0	1	1
							0	1	0	1	1
							1	1	0	1	1
							1	1	1	1	1
							1	1	1	1	1
							1	1	1	1	1
							1	1	1	1	1
SwitchOff Data
Time (min)	CBF1 2-∆Ct	GAL4 2-∆Ct	SWI5 2-∆Ct	ASH1 2-∆Ct	GAL80 2-∆Ct		I2
GalRaf	0.1018	0.0124	0.1701	0.0717	0.0141		1	0	1	1	0
Glc 0	0.0419	0.0207	0.076	0.1033	0.0225		0	1	0	1	1
10	0.0365	0.0122	0.0186	0.0462	0.0175		0	0	0	0	1
20	0.0514	0.0073	0.009	0.0439	0.0165		0	0	0	0	1
30	0.0473	0.0079	0.0117	0.0371	0.0147		0	0	0	0	0
40	0.0482	0.0084	0.0088	0.0475	0.0145		0	0	0	0	0
50	0.0546	0.01	0.0095	0.0468	0.0144		1	0	0	0	0
60	0.0648	0.0096	0.0075	0.0347	0.0106		1	0	0	0	0
70	0.0552	0.0107	0.007	0.0247	0.0119		1	0	0	0	0
80	0.0497	0.0113	0.0081	0.0269	0.0104		0	0	0	0	0
90	0.0352	0.0116	0.0057	0.019	0.0142		0	0	0	0	0
100	0.0358	0.0073	0.0052	0.0134	0.0084		0	0	0	0	0
110	0.0338	0.0075	0.0093	0.0148	0.0097		0	0	0	0	0
120	0.0309	0.0082	0.0055	0.0101	0.0088		0	0	0	0	0
130	0.0232	0.0078	0.006	0.0088	0.0087		0	0	0	0	0
140	0.0191	0.0089	0.0069	0.008	0.0086		0	0	0	0	0
150	0.019	0.0104	0.0093	0.009	0.011		0	0	0	0	0
160	0.0176	0.0114	0.009	0.0113	0.0124		0	0	0	0	0
170	0.0105	0.01	0.0129	0.0154	0.0093		0	0	0	0	0
180	0.0081	0.0086	0.0022	0.003	0.0079		0	0	0	0	0
190	0.0072	0.0078	0.0018	0.0012	0.0103		0	0	0	0	0
	1.018	0.124	1.701	0.717	0.141		Q2
	0.419	0.207	0.76	1.033	0.225		1	1	1	1	1
	0.365	0.122	0.186	0.462	0.175		1	1	1	1	1
	0.514	0.073	0.09	0.439	0.165		1	1	1	1	1
	0.473	0.079	0.117	0.371	0.147		1	0	1	1	1
	0.482	0.084	0.088	0.475	0.145		1	0	1	1	1
	0.546	0.1	0.095	0.468	0.144		1	0	1	1	1
	0.648	0.096	0.075	0.347	0.106		1	1	1	1	1
	0.552	0.107	0.07	0.247	0.119		1	1	0	1	0
	0.497	0.113	0.081	0.269	0.104		1	1	0	1	1
	0.352	0.116	0.057	0.19	0.142		1	1	0	1	0
	0.358	0.073	0.052	0.134	0.084		0	1	0	1	1
	0.338	0.075	0.093	0.148	0.097		1	0	0	0	0
	0.309	0.082	0.055	0.101	0.088		0	0	1	0	0
	0.232	0.078	0.06	0.088	0.087		0	0	0	0	0
	0.191	0.089	0.069	0.08	0.086		0	0	0	0	0
	0.19	0.104	0.093	0.09	0.11		0	0	0	0	0
	0.176	0.114	0.09	0.113	0.124		0	1	1	0	1
	0.105	0.1	0.129	0.154	0.093		0	1	1	0	1
	0.081	0.086	0.022	0.03	0.079		0	1	1	0	0
	0.072	0.078	0.018	0.012	0.103		0	0	0	0	0
							0	0	0	0	0
							SSD
							0	1	0	0	1
							0	1	0	0	0
							0	1	1	0	1
							0	1	1	0	1
							0	1	1	0	1
							0	1	1	0	1
							0	1	1	0	1
							0	1	1	1	1
							0	1	1	1	1
							0	1	1	1	1
							0	1	1	1	1
							0	1	1	1	1
							1	1	1	1	1
							1	1	1	1	1
							1	1	1	1	1
							1	1	1	1	1
							1	1	1	1	1
							1	1	1	1	1
							1	1	1	1	1
							1	1	1	1	1
							1	1	1	1	1

## Sheet: PlotsDiscretization
DATA DISCRETIZATION
SwitchOn Data
Time (min)	CBF1 2-∆Ct	GAL4 2-∆Ct	SWI5 2-∆Ct	ASH1 2-∆Ct	GAL80 2-∆Ct		I2
Glc	0.0031	0.0128	0.0027	0.0089	0.0087		0	0	0	0	0
Gal 0	0.0045	0.0324	0.0075	0.012	0.0221		0	1	0	0	1
20	0.0069	0.0275	0.0237	0.0108	0.024		0	1	1	0	1
40	0.0081	0.0157	0.0316	0.0156	0.0078		0	0	1	0	0
60	0.0053	0.0134	0.0231	0.0181	0.0061		0	0	1	0	0
80	0.01	0.0125	0.0298	0.0243	0.0085		0	0	1	1	0
100	0.0082	0.0106	0.0266	0.0207	0.0093		0	0	1	0	0
120	0.0085	0.0098	0.0233	0.0274	0.0076		0	0	1	1	0
140	0.0153	0.0097	0.0276	0.0262	0.008		0	0	1	1	0
160	0.0188	0.0148	0.0339	0.033	0.0096		1	0	1	1	0
180	0.0339	0.0112	0.0366	0.0256	0.0119		1	0	1	1	0
200	0.0251	0.0105	0.0285	0.0273	0.0084		1	0	1	1	0
220	0.0222	0.008	0.0232	0.0254	0.0067		1	0	1	1	0
240	0.0194	0.0093	0.0228	0.0222	0.0059		1	0	1	1	0
260	0.02	0.0071	0.021	0.0218	0.0048		1	0	1	1	0
280	0.0208	0.01	0.0205	0.017	0.0084		1	0	1	0	0
	0.031	0.128	0.027	0.089	0.087		Q2
	0.045	0.324	0.075	0.12	0.221		0	1	0	0	1
	0.069	0.275	0.237	0.108	0.24		0	1	0	0	1
	0.081	0.157	0.316	0.156	0.078		0	1	1	0	1
	0.053	0.134	0.231	0.181	0.061		0	1	1	0	0
	0.1	0.125	0.298	0.243	0.085		0	1	0	0	0
	0.082	0.106	0.266	0.207	0.093		0	1	1	1	1
	0.085	0.098	0.233	0.274	0.076		0	0	1	0	1
	0.153	0.097	0.276	0.262	0.08		0	0	0	1	0
	0.188	0.148	0.339	0.33	0.096		1	0	1	1	0
	0.339	0.112	0.366	0.256	0.119		1	1	1	1	1
	0.251	0.105	0.285	0.273	0.084		1	1	1	1	1
	0.222	0.08	0.232	0.254	0.067		1	0	1	1	1
	0.194	0.093	0.228	0.222	0.059		1	0	0	1	0
	0.2	0.071	0.21	0.218	0.048		1	0	0	1	0
	0.208	0.1	0.205	0.17	0.084		1	0	0	0	0
							1	0	0	0	1
							SSD
							1	1	1	1	1
							1	0	1	1	0
							1	0	1	1	0
							1	1	0	1	1
							1	1	1	1	1
							1	1	0	1	1
							1	1	0	1	1
							1	1	1	1	1
							1	1	0	1	1
							1	1	0	1	1
							0	1	0	1	1
							1	1	0	1	1
							1	1	1	1	1
							1	1	1	1	1
							1	1	1	1	1
							1	1	1	1	1
SwitchOff Data
Time (min)	CBF1 2-∆Ct	GAL4 2-∆Ct	SWI5 2-∆Ct	ASH1 2-∆Ct	GAL80 2-∆Ct		I2
GalRaf	0.1018	0.0124	0.1701	0.0717	0.0141		1	0	1	1	0
Glc 0	0.0419	0.0207	0.076	0.1033	0.0225		0	1	0	1	1
10	0.0365	0.0122	0.0186	0.0462	0.0175		0	0	0	0	1
20	0.0514	0.0073	0.009	0.0439	0.0165		0	0	0	0	1
30	0.0473	0.0079	0.0117	0.0371	0.0147		0	0	0	0	0
40	0.0482	0.0084	0.0088	0.0475	0.0145		0	0	0	0	0
50	0.0546	0.01	0.0095	0.0468	0.0144		1	0	0	0	0
60	0.0648	0.0096	0.0075	0.0347	0.0106		1	0	0	0	0
70	0.0552	0.0107	0.007	0.0247	0.0119		1	0	0	0	0
80	0.0497	0.0113	0.0081	0.0269	0.0104		0	0	0	0	0
90	0.0352	0.0116	0.0057	0.019	0.0142		0	0	0	0	0
100	0.0358	0.0073	0.0052	0.0134	0.0084		0	0	0	0	0
110	0.0338	0.0075	0.0093	0.0148	0.0097		0	0	0	0	0
120	0.0309	0.0082	0.0055	0.0101	0.0088		0	0	0	0	0
130	0.0232	0.0078	0.006	0.0088	0.0087		0	0	0	0	0
140	0.0191	0.0089	0.0069	0.008	0.0086		0	0	0	0	0
150	0.019	0.0104	0.0093	0.009	0.011		0	0	0	0	0
160	0.0176	0.0114	0.009	0.0113	0.0124		0	0	0	0	0
170	0.0105	0.01	0.0129	0.0154	0.0093		0	0	0	0	0
180	0.0081	0.0086	0.0022	0.003	0.0079		0	0	0	0	0
190	0.0072	0.0078	0.0018	0.0012	0.0103		0	0	0	0	0
	1.018	0.124	1.701	0.717	0.141		Q2
	0.419	0.207	0.76	1.033	0.225		1	1	1	1	1
	0.365	0.122	0.186	0.462	0.175		1	1	1	1	1
	0.514	0.073	0.09	0.439	0.165		1	1	1	1	1
	0.473	0.079	0.117	0.371	0.147		1	0	1	1	1
	0.482	0.084	0.088	0.475	0.145		1	0	1	1	1
	0.546	0.1	0.095	0.468	0.144		1	0	1	1	1
	0.648	0.096	0.075	0.347	0.106		1	1	1	1	1
	0.552	0.107	0.07	0.247	0.119		1	1	0	1	0
	0.497	0.113	0.081	0.269	0.104		1	1	0	1	1
	0.352	0.116	0.057	0.19	0.142		1	1	0	1	0
	0.358	0.073	0.052	0.134	0.084		0	1	0	1	1
	0.338	0.075	0.093	0.148	0.097		1	0	0	0	0
	0.309	0.082	0.055	0.101	0.088		0	0	1	0	0
	0.232	0.078	0.06	0.088	0.087		0	0	0	0	0
	0.191	0.089	0.069	0.08	0.086		0	0	0	0	0
	0.19	0.104	0.093	0.09	0.11		0	0	0	0	0
	0.176	0.114	0.09	0.113	0.124		0	1	1	0	1
	0.105	0.1	0.129	0.154	0.093		0	1	1	0	1
	0.081	0.086	0.022	0.03	0.079		0	1	1	0	0
	0.072	0.078	0.018	0.012	0.103		0	0	0	0	0
							0	0	0	0	0
							SSD
							0	1	0	0	1
							0	1	0	0	0
							0	1	1	0	1
							0	1	1	0	1
							0	1	1	0	1
							0	1	1	0	1
							0	1	1	0	1
							0	1	1	1	1
							0	1	1	1	1
							0	1	1	1	1
							0	1	1	1	1
							0	1	1	1	1
							1	1	1	1	1
							1	1	1	1	1
							1	1	1	1	1
							1	1	1	1	1
							1	1	1	1	1
							1	1	1	1	1
							1	1	1	1	1
							1	1	1	1	1
							1	1	1	1	1
